# Supplementary material for: Patterns of Tumor Infiltrating Lymphocytes in Adenoid Cystic Carcinoma of the Head and Neck
Source: Cancers (Basel). 2022 Mar 8;14(6):1383. doi: 10.3390/cancers14061383 (PMC8946094; doi:10.3390/cancers14061383)
Supplement: Supplementary file 1 [file cancers-14-01383-s001.zip]

Archive with 1 entries (1 files):
- cancers-1602050-supplementary.pdf
